# Supplementary material for: Geochronological and Taxonomic Revisions of the Middle Eocene Whistler Squat Quarry (Devil’s Graveyard Formation, Texas) and Implications for the Early Uintan in Trans-Pecos Texas
Source: PLoS One. 2014 Jul 2;9(7):e101516. doi: 10.1371/journal.pone.0101516 (PMC4079720; doi:10.1371/journal.pone.0101516)
Supplement: Table S1 — Complete 40Ar/39Ar analytical data for samples JW-1 and JW-2. (XLSX) [file pone.0101516.s001.xlsx]

## Sheet: Table S1
Table S1. Complete 40Ar/39Ar analytical data for samples JW-1 and JW-2
		Relative Isotopic Abundances					Derived Results
Sample	Laser	40Ar ± 1σ	39Ar ± 1σ	38Ar ± 1σ	37Ar ± 1σ	36Ar ± 1σ	39Ar Mol	%39Ar	%(36Ar)Ca	Ca/K ± 1σ	%40Ar*	Apparent Age
Lab ID#	Watts						X 10-15	of total				± 1σ (Ma)1
JW-1 (sanidine); J = 13.215 ± 0.007 (x10-3, ± 1σ)
25958-01	5	86.890 ± 0.131	45.063 ± 0.068	0.542 ± 0.007	0.161 ± 0.003	0.003 ± 0.001	52.4922		4.6	0.0249 ± 0.0004	99	44.90 ± 0.20
25958-03	5	152.950 ± 0.171	79.167 ± 0.068	0.957 ± 0.009	0.191 ± 0.003	0.006 ± 0.001	92.2162		2.9	0.0169 ± 0.0002	98.9	44.95 ± 0.15
25958-05	5	117.125 ± 0.142	60.862 ± 0.073	0.725 ± 0.008	0.209 ± 0.003	0.004 ± 0.001	70.8844		5.3	0.0240 ± 0.0003	99.1	44.88 ± 0.17
25958-09	5	180.893 ± 0.221	94.118 ± 0.100	1.122 ± 0.008	0.345 ± 0.005	0.006 ± 0.001	109.601		5.8	0.0258 ± 0.0004	99.1	44.84 ± 0.13
25958-10	5	167.920 ± 0.172	87.276 ± 0.092	1.053 ± 0.008	0.272 ± 0.004	0.003 ± 0.001	101.627		9.1	0.0219 ± 0.0003	99.6	45.07 ± 0.14
25958-11	5	114.268 ± 0.172	59.430 ± 0.072	0.708 ± 0.008	0.209 ± 0.003	0.003 ± 0.001	69.2028		6.5	0.0248 ± 0.0004	99.3	44.91 ± 0.18
25958-12	5	129.366 ± 0.152	67.322 ± 0.072	0.800 ± 0.009	0.218 ± 0.003	0.002 ± 0.001	78.392		9.6	0.0229 ± 0.0003	99.6	45.02 ± 0.16
25958-13	5	173.395 ± 0.191	90.160 ± 0.078	1.095 ± 0.009	0.425 ± 0.004	0.007 ± 0.001	104.991		5.4	0.0333 ± 0.0003	98.8	44.72 ± 0.12
25958-14	5	117.102 ± 0.131	60.805 ± 0.070	0.714 ± 0.007	0.254 ± 0.003	0.003 ± 0.001	70.8092		8	0.0295 ± 0.0004	99.3	45.00 ± 0.17
25958-15	5	137.177 ± 0.141	69.021 ± 0.077	0.834 ± 0.008	0.263 ± 0.003	0.019 ± 0.001	80.3741		1.3	0.0270 ± 0.0004	95.9	44.84 ± 0.15
25958-16	5	150.826 ± 0.151	78.281 ± 0.073	0.942 ± 0.008	0.278 ± 0.004	0.007 ± 0.001	91.1568		3.8	0.0252 ± 0.0003	98.7	44.76 ± 0.14
25958-17	5	100.124 ± 0.141	51.833 ± 0.064	0.615 ± 0.007	0.247 ± 0.004	0.004 ± 0.001	60.3554		6.5	0.0338 ± 0.0005	99	45.00 ± 0.18
25958-18	5	122.048 ± 0.151	63.251 ± 0.069	0.754 ± 0.007	0.158 ± 0.003	0.005 ± 0.001	73.6495		2.9	0.0178 ± 0.0003	98.8	44.85 ± 0.16
25958-19	5	108.789 ± 0.141	56.085 ± 0.062	0.671 ± 0.006	0.667 ± 0.005	0.006 ± 0.001	65.3085		11	0.0844 ± 0.0006	98.6	45.01 ± 0.17
25958-20	5	109.031 ± 0.121	56.020 ± 0.056	0.684 ± 0.008	0.347 ± 0.004	0.007 ± 0.001	65.2342		4.6	0.0440 ± 0.0005	98.1	44.94 ± 0.18
25958-21	5	149.087 ± 0.151	77.317 ± 0.075	0.923 ± 0.007	0.315 ± 0.005	0.005 ± 0.001	90.0385		6.5	0.0290 ± 0.0004	99.1	44.99 ± 0.14
25958-22	5	120.971 ± 0.141	63.036 ± 0.067	0.750 ± 0.007	0.300 ± 0.004	0.002 ± 0.001	73.4026		14	0.0338 ± 0.0004	99.6	44.96 ± 0.15
25958-23	5	136.950 ± 0.171	71.215 ± 0.076	0.837 ± 0.007	0.284 ± 0.003	0.006 ± 0.001	82.9269		4.2	0.0284 ± 0.0003	98.7	44.65 ± 0.15
25958-24	5	134.718 ± 0.151	69.992 ± 0.091	0.841 ± 0.008	0.322 ± 0.004	0.004 ± 0.001	81.4972		8	0.0327 ± 0.0005	99.2	44.94 ± 0.15
25958-25	5	128.344 ± 0.111	66.864 ± 0.064	0.782 ± 0.007	0.213 ± 0.003	0.004 ± 0.001	77.8597		4.7	0.0227 ± 0.0003	99.1	44.75 ± 0.15
25958-26	5	86.055 ± 0.201	44.354 ± 0.058	0.532 ± 0.006	0.188 ± 0.003	0.004 ± 0.001	51.6488		5.1	0.0303 ± 0.0005	98.8	45.13 ± 0.22
25958-27	5	115.735 ± 0.141	59.838 ± 0.068	0.713 ± 0.008	0.149 ± 0.003	0.004 ± 0.001	69.6737		3.5	0.0178 ± 0.0004	99	45.06 ± 0.18
25958-28	5	116.929 ± 0.141	60.518 ± 0.075	0.714 ± 0.007	0.184 ± 0.003	0.004 ± 0.001	70.4608		4.3	0.0218 ± 0.0003	99	45.02 ± 0.18
25958-29	5	111.332 ± 0.151	57.891 ± 0.064	0.685 ± 0.009	0.235 ± 0.003	0.005 ± 0.001	67.4043		4.7	0.0291 ± 0.0004	98.8	44.71 ± 0.17
25958-30	5	86.280 ± 0.112	44.607 ± 0.060	0.541 ± 0.006	0.165 ± 0.003	0.003 ± 0.001	51.9394		4.6	0.0266 ± 0.0005	98.9	45.01 ± 0.20
25958-31	5	139.014 ± 0.131	72.366 ± 0.075	0.850 ± 0.010	0.297 ± 0.004	0.006 ± 0.001	84.2619		4.8	0.0295 ± 0.0004	98.8	44.66 ± 0.14
25958-32	5	118.987 ± 0.141	61.730 ± 0.076	0.739 ± 0.006	0.224 ± 0.003	0.005 ± 0.001	71.8757		4	0.0260 ± 0.0004	98.7	44.79 ± 0.16
JW-2 (biotite); J = 13.282 ± 0.025 (x10-3, ± 1σ)
25960-01B	0.8	210.575 ± 72.658	80.786 ± 2.467	21.516 ± 11.88	11.26 ± 9.695	2.286 ± 3.735	0.001	0.1	0.6	1.1566 ± 0.9964	0	0 ± 354.9
25960-01C	0.9	438.357 ± 42.033	178.738 ± 2.93	10.188 ± 13.977	0 ± 8.623	0 ± 3.782	0.003	0.1	5.1	0 ± 0.4006	120.2	69.24 ± 144.18
25960-01D	1	512.792 ± 41.675	328.115 ± 3.883	9.89 ± 14.593	0 ± 8.426	0 ± 3.584	0.005	0.2	9.6	0 ± 0.214	138.3	51.01 ± 75.17
25960-01E	1.1	2905.881 ± 47.198	607.424 ± 5.027	29.341 ± 15.57	0 ± 8.571	0 ± 3.755	0.01	0.4	9.7	0 ± 0.1173	104.8	116.18 ± 41.06
25960-01F	1.4	6072.011 ± 47.258	2719.948 ± 9.942	78.382 ± 24.854	0 ± 9.439	4.123 ± 4.05	0.044	1.9	0	0 ± 0.0288	79.7	42.13 ± 10.3
25960-01G*	3	149687.1 ± 86.748	78198.42 ± 66.45	984.844 ± 30.809	204.244 ± 10.456	0 ± 3.7	1.254	53.2	0	0.0217 ± 0.0011	100.2	45.35 ± 0.34
25960-01H*	4	101104.2 ± 74.978	52570.78 ± 51.694	612.574 ± 28.076	151.757 ± 8.555	4.595 ± 3.884	0.843	35.8	3.6	0.024 ± 0.0014	98.7	44.89 ± 0.52
25960-01I*	5	23609.27 ± 52.163	12182.31 ± 18.705	160.391 ± 13.329	22.792 ± 9.668	0 ± 4.094	0.195	8.3	0	0.0156 ± 0.0066	105.7	48.42 ± 2.32
25960-02A	0.7	375.408 ± 45.071	29.298 ± 2.373	19.728 ± 9.876	0 ± 10.055	1.279 ± 3.899	0	0	0	0 ± 3.3812	0	0 ± 947.11
25960-02B	1	4206.814 ± 44.478	1666.774 ± 7.902	23.16 ± 10.804	69.874 ± 8.115	3.157 ± 3.689	0.027	0.6	2.5	0.3486 ± 0.0405	78.4	46.76 ± 15.28
25960-02C	1.5	40156.76 ± 56.254	20146.15 ± 29.083	280.465 ± 18.445	96.746 ± 7.225	0 ± 3.848	0.323	6.7	0	0.0399 ± 0.003	107.2	50.43 ± 1.32
25960-02D*	2	132442.2 ± 87.408	68965.85 ± 55.783	849.248 ± 27.438	503.531 ± 8.928	2.722 ± 3.899	1.106	22.9	20.7	0.0607 ± 0.0011	99.5	45.19 ± 0.4
25960-02E*	2.5	180750.3 ± 94.578	94599.67 ± 77.368	1146.925 ± 23.907	57.817 ± 10.556	5.529 ± 4.004	1.517	31.4	1.1	0.0051 ± 0.0009	99.1	44.78 ± 0.31
25960-02F*	3	168204.1 ± 101.206	88220.22 ± 77.131	1047.698 ± 24.696	0 ± 8.108	0.378 ± 3.845	1.415	29.2	0	0 ± 0.0008	99.9	45.05 ± 0.32
25960-02G	4	6016.674 ± 80.267	3332.676 ± 11.741	18.833 ± 8.003	0 ± 7.986	0 ± 4.305	0.053	1.1	0.7	0 ± 0.0199	125.9	53.62 ± 8.89
25960-02H*	5	48811.05 ± 60.851	24786.98 ± 31.141	342.548 ± 17.154	35.581 ± 10.525	0 ± 3.852	0.397	8.2	0	0.012 ± 0.0035	100.5	46.79 ± 1.08
25960-03A*	1.5	203084.7 ± 140.772	97458.28 ± 90.548	1215.326 ± 42.103	234.733 ± 13.608	58.821 ± 5.96	1.563	31.6	0.4	0.0201 ± 0.0012	91.5	45.08 ± 0.43
25960-03B*	2	201255 ± 142.3	104811.6 ± 100.703	1230.56 ± 31.084	1584.948 ± 16.094	18.247 ± 6.398	1.681	33.9	9.8	0.126 ± 0.0013	97.6	44.32 ± 0.43
25960-03C*	2.5	110106.6 ± 77.339	57159.26 ± 56.989	637.263 ± 61.613	282.94 ± 9.074	0.542 ± 4.017	0.916	18.5	58.2	0.0413 ± 0.0013	99.9	45.52 ± 0.5
25960-03D*	3	70175.53 ± 62.628	36529.49 ± 41.319	445.835 ± 25.594	85.246 ± 10.085	5.617 ± 3.975	0.586	11.8	1.7	0.0195 ± 0.0023	97.7	44.38 ± 0.76
25960-03E*	4	23815.24 ± 54.697	12359.7 ± 22.309	145.375 ± 17.451	132.09 ± 9.567	3.539 ± 3.637	0.198	4	4.2	0.0891 ± 0.0065	95.8	43.67 ± 2.04
25960-03F	5	978.288 ± 44.097	411.623 ± 3.924	0 ± 9.807	91.273 ± 10.793	0.199 ± 3.38	0.007	0.1	51.7	1.8498 ± 0.2194	97	54.42 ± 56.48
25960-04A*	1	6623.496 ± 45.151	2933.436 ± 10.939	62.58 ± 12.113	159.224 ± 10.297	8.629 ± 3.974	0.047	1.2	2.1	0.454 ± 0.0294	62.3	33.39 ± 9.42
25960-04B	1.5	123484.3 ± 85.469	63821.63 ± 61.723	845.047 ± 23.633	92.276 ± 8.072	9.103 ± 4.048	1.023	25.1	1.1	0.0121 ± 0.0011	97.8	44.77 ± 0.45
25960-04C*	2	250802.8 ± 157.615	133275 ± 121.144	1852.593 ± 25.138	195.569 ± 13.693	0 ± 6.027	2.137	52.5	0	0.0123 ± 0.0009	101	44.96 ± 0.33
25960-04D*	2.5	75523.83 ± 70.652	39692.42 ± 49.548	508.96 ± 22.319	0 ± 10.06	3.559 ± 3.789	0.636	15.6	0	0 ± 0.0021	98.6	44.38 ± 0.67
25960-04E*	3	13838.29 ± 51.283	7039.094 ± 16.864	14.873 ± 21.983	0.353 ± 10.355	3.211 ± 3.725	0.113	2.8	0	0.0004 ± 0.0123	93.1	43.31 ± 3.66
25960-04F*	5	13631.41 ± 43.597	7029.666 ± 15.689	102.959 ± 12.841	0 ± 8.856	2.129 ± 3.786	0.113	2.8	0	0 ± 0.0105	95.3	43.71 ± 3.73
25960-05A*	1.3	27624 ± 54.68	12236.47 ± 23.948	160.792 ± 7.756	42.775 ± 9.59	14.435 ± 3.842	0.196	6.2	0.3	0.0293 ± 0.0066	84.6	45.17 ± 2.17
25960-05B*	1.6	60709.51 ± 66.228	31566.25 ± 36.349	377.473 ± 20.217	146.372 ± 8.147	2.418 ± 4.067	0.506	15.9	6.8	0.0389 ± 0.0022	98.9	44.98 ± 0.9
25960-05C*	2	78830.18 ± 73.018	41325.68 ± 40.137	524.009 ± 13.213	170.578 ± 9.079	0.746 ± 3.905	0.663	20.8	25.6	0.0346 ± 0.0018	99.8	45.02 ± 0.66
25960-05D*	2.5	139611.2 ± 92.19	71062.81 ± 56.967	854.532 ± 24.978	0 ± 8.687	14.072 ± 3.656	1.139	35.8	0	0 ± 0.001	97	45.07 ± 0.37
25960-05E*	3	75946.89 ± 63.051	39756.36 ± 44.242	498.731 ± 20.99	0 ± 7.098	0 ± 3.675	0.637	20.1	2.9	0 ± 0.0015	100.6	45.43 ± 0.65
25960-05F	5	4818.461 ± 50.444	2326.352 ± 8.409	41.294 ± 11.084	0 ± 8.774	0 ± 3.551	0.037	1.2	7.5	0 ± 0.0317	108.7	53.14 ± 10.5
25960-06A	1.3	12001.74 ± 47.154	4987.598 ± 12.751	70.735 ± 10.209	28.241 ± 9.352	0.645 ± 4.14	0.08	2	4.9	0.0475 ± 0.0157	98.5	55.88 ± 5.7
25960-06B*	1.6	64227.32 ± 63.889	33090.54 ± 36.546	508.275 ± 45.578	446.291 ± 8.146	6.825 ± 3.871	0.531	13	7.4	0.1132 ± 0.0021	97.1	44.58 ± 0.81
25960-06C*	2	106442.9 ± 91.633	55900.14 ± 57.048	687.424 ± 26.242	172.624 ± 8.293	0 ± 3.514	0.896	21.9	0	0.0259 ± 0.0012	100.4	45.21 ± 0.45
25960-06D*	2.5	108335.8 ± 75.359	56620.09 ± 47.919	811.864 ± 50.627	0 ± 8.645	1.465 ± 3.54	0.908	22.2	0	0 ± 0.0013	99.6	45.07 ± 0.44
25960-06E*	3	57467.51 ± 61.846	29992.58 ± 37.557	354.195 ± 20.329	0 ± 9.287	0 ± 3.667	0.481	11.7	2.6	0 ± 0.0026	102.1	46.24 ± 0.85
25960-06F*	5	143099.4 ± 162.19	74865.53 ± 63.32	957.302 ± 19.099	51.117 ± 10.325	0 ± 3.904	1.2	29.3	0	0.0057 ± 0.0012	100.6	45.46 ± 0.38
25960-07A*	1.3	79033.63 ± 71.078	40414.03 ± 40.918	506.474 ± 15.284	0 ± 9.445	10.218 ± 4.182	0.648	18.2	0	0 ± 0.002	96.2	44.48 ± 0.72
25960-07B*	1.6	166268 ± 88.873	86733.37 ± 72.923	1044.758 ± 18.983	0 ± 8.302	4.197 ± 3.764	1.391	39	0	0 ± 0.0008	99.3	44.99 ± 0.31
25960-07C*	2	168575.7 ± 94.978	88306.8 ± 82.177	1078.612 ± 33.384	25.047 ± 9.735	3.493 ± 3.969	1.416	39.7	0.7	0.0024 ± 0.0009	99.4	44.87 ± 0.33
25960-07D*	2.5	11202.4 ± 48.691	5602.338 ± 15.502	91.771 ± 15.106	0 ± 8.992	0.067 ± 3.784	0.09	2.5	0	0 ± 0.0135	99.7	47.12 ± 4.66
25960-07E	3	2348.727 ± 47.643	1135.862 ± 6.531	2.368 ± 17.593	0 ± 10.037	1.381 ± 4.014	0.018	0.5	0	0 ± 0.0743	82.4	40.34 ± 24.48
25960-07F	5	2412.927 ± 42.797	36.071 ± 2.44	54.661 ± 22.971	0 ± 8.862	4.362 ± 3.71	0.001	0	0	0 ± 2.0853	46.4	622.2 ± 516.45
25960-08A*	1.3	159937.2 ± 128.545	79620.75 ± 86.603	1038.841 ± 32.643	225.84 ± 17.262	22.79 ± 6.564	1.277	15.9	1.1	0.0239 ± 0.0018	95.8	45.52 ± 0.58
25960-08B*	1.6	299520.6 ± 160.467	155717.3 ± 133.405	2026.502 ± 62.411	471.97 ± 12.176	4.099 ± 5.948	2.497	31.1	12.9	0.0255 ± 0.0007	99.6	45.32 ± 0.28
25960-08C*	2	370370.3 ± 181.599	194748.8 ± 152.183	2305.745 ± 112.261	20.819 ± 14.717	5.899 ± 6.072	3.123	38.8	0.2	0.0009 ± 0.0006	99.5	44.77 ± 0.23
25960-08D*	2.5	79852.64 ± 68.695	41597.22 ± 46.696	503.551 ± 20.048	0 ± 9.578	0 ± 3.992	0.667	8.3	1.6	0 ± 0.0019	100.8	45.73 ± 0.67
25960-08E*	3	42387.62 ± 62.037	21350.53 ± 30.908	263.196 ± 16.326	0 ± 11.879	3.4 ± 3.624	0.342	4.3	0	0 ± 0.0047	97.6	45.82 ± 1.18
25960-08F	5	16796.3 ± 47.96	8462.926 ± 19.381	130.988 ± 17.25	20.108 ± 9.395	5.786 ± 3.301	0.136	1.7	0.4	0.02 ± 0.0094	89.9	42.21 ± 2.7
25960-09A*	1.3	67622.28 ± 67.283	34056.79 ± 41.143	436.254 ± 19.838	60.922 ± 9.479	3.693 ± 3.861	0.546	12.5	1.8	0.0151 ± 0.0023	98.4	46.2 ± 0.79
25960-09B*	1.6	158053 ± 94.093	82284.88 ± 72.006	998.757 ± 17.113	900.124 ± 9.056	5.243 ± 3.502	1.319	30.2	19.5	0.0922 ± 0.0009	99.2	45.07 ± 0.31
25960-09C*	2	184453.7 ± 99.357	96842.39 ± 85.87	1207.08 ± 20.83	5.66 ± 9.281	0 ± 3.97	1.553	35.5	0	0.0005 ± 0.0008	100.4	45.21 ± 0.3
25960-09D*	2.5	87709.88 ± 64.855	46200.47 ± 42.37	590.589 ± 11.292	19.394 ± 8.988	0 ± 3.734	0.741	16.9	0	0.0035 ± 0.0016	100.2	44.99 ± 0.57
25960-09E*	3	21497.54 ± 49.174	11289.64 ± 22.128	122.482 ± 13.464	0 ± 9.295	6.058 ± 3.597	0.181	4.1	0	0 ± 0.0069	91.6	41.3 ± 2.21
25960-09F	5	4508.439 ± 46.087	2146.579 ± 8.556	11.293 ± 8.3	0 ± 10.209	8.433 ± 3.701	0.034	0.8	0	0 ± 0.0401	44.7	22.33 ± 12.06
25960-10A*	1.3	42306.08 ± 58.247	20941.74 ± 30.356	231.443 ± 22.024	73.149 ± 8.293	10.069 ± 3.806	0.336	7.4	0.8	0.0295 ± 0.0033	93	44.45 ± 1.26
25960-10B*	1.6	94594.34 ± 85.464	49423.85 ± 51.442	587.843 ± 27.97	76.056 ± 9.252	9.392 ± 3.799	0.792	17.4	0.9	0.013 ± 0.0016	97.1	43.96 ± 0.54
25960-10C*	2	136739.8 ± 87.2	71912.98 ± 70.516	894.229 ± 29.242	167.574 ± 9.227	5.163 ± 3.832	1.153	25.3	3.6	0.0197 ± 0.0011	98.9	44.49 ± 0.38
25960-10D*	2.5	141214.2 ± 78.341	74080.34 ± 79.239	874.722 ± 25.949	0 ± 9.692	2.609 ± 3.732	1.188	26.1	0	0 ± 0.0011	99.4	44.83 ± 0.36
25960-10E*	3	81452.46 ± 68.724	42906.04 ± 49.523	524.527 ± 23.002	24.49 ± 10.828	3.07 ± 4.066	0.688	15.1	0.8	0.0048 ± 0.0021	98.9	44.41 ± 0.66
25960-10F*	5	47874.64 ± 59.425	25082.11 ± 30.138	270.838 ± 12.979	0 ± 7.743	0.3 ± 3.833	0.402	8.8	0	0 ± 0.0026	99.8	45.03 ± 1.06
25960-11A*	1.3	43461.54 ± 67.731	21792.36 ± 30.086	249.712 ± 17.636	211.583 ± 10.041	5.024 ± 3.827	0.349	11.4	4.8	0.0821 ± 0.0039	96.7	45.62 ± 1.22
25960-11B*	1.6	285071.4 ± 157.737	151552.4 ± 130.569	1822.854 ± 42.193	456.159 ± 17.722	0 ± 6.31	2.43	79.5	0	0.0254 ± 0.001	101.7	45.23 ± 0.3
25960-11C*	2	12419.54 ± 45.087	6658.993 ± 14.278	64.362 ± 11.788	67.757 ± 8.968	0 ± 3.773	0.107	3.5	0	0.086 ± 0.0114	107.7	47.48 ± 3.91
25960-11D*	2.5	16510.15 ± 49.178	8823.541 ± 18.226	116.366 ± 17.014	413.498 ± 7.697	0 ± 3.482	0.141	4.6	0	0.3963 ± 0.0074	102.8	45.49 ± 2.73
25960-11E	3	598.784 ± 43.646	346.964 ± 4.047	1.064 ± 7.415	0 ± 9.858	0 ± 3.795	0.006	0.2	2.6	0 ± 0.2404	139.3	56.67 ± 75.06
25960-11F	5	2876.998 ± 43.949	1369.155 ± 7.006	22.993 ± 12.551	0 ± 9.345	0 ± 3.845	0.022	0.7	1.2	0 ± 0.0578	101.7	50.47 ± 19.34
25960-12A*	1.3	195577.9 ± 140.839	92198.5 ± 91.883	1117.608 ± 59.849	203.197 ± 15.37	65.554 ± 6.492	1.478	13.7	0.3	0.0187 ± 0.0014	90.1	45.21 ± 0.5
25960-12B*	1.6	483010.7 ± 198.664	248325.9 ± 169.701	3160.097 ± 79.548	2237.214 ± 15.422	29.978 ± 5.854	3.982	36.9	8.5	0.0763 ± 0.0005	98.3	45.22 ± 0.19
25960-12C*	2	177452.5 ± 95.328	92882.03 ± 72.806	1159.441 ± 36.757	1195.092 ± 10.972	7.655 ± 3.815	1.489	13.8	17.8	0.109 ± 0.001	99	44.71 ± 0.3
25960-12D*	2.5	151770.7 ± 92.374	79352.75 ± 70.067	948.231 ± 41.451	422.941 ± 9.043	0 ± 4.199	1.272	11.8	0	0.0451 ± 0.001	100.2	45.32 ± 0.38
25960-12E*	3	301029.4 ± 168.603	158933.8 ± 131.016	1872.49 ± 21.904	182.18 ± 17.041	0 ± 6.538	2.548	23.6	0	0.0097 ± 0.0009	100.8	45.15 ± 0.3
25960-12F	5	4286.515 ± 43.995	2090.837 ± 9.01	27.856 ± 16.806	0 ± 9.137	0 ± 3.768	0.034	0.3	2.7	0 ± 0.037	107.8	52.18 ± 12.4
25960-13A	1.3	60172.36 ± 65.128	30628.88 ± 37.553	355.832 ± 19.2	212.98 ± 9.845	0 ± 3.654	0.491	9.3	0	0.0589 ± 0.0027	101.9	47.3 ± 0.83
25960-13B*	1.6	165651.3 ± 85.574	86574.09 ± 73.502	1065.578 ± 24.922	1482.011 ± 10.136	13.154 ± 3.55	1.388	26.4	12.9	0.1451 ± 0.001	98	44.33 ± 0.3
25960-13C*	2	300822.4 ± 183.549	158756.5 ± 135.308	1912.15 ± 59.693	46.06 ± 16.211	0 ± 6.122	2.546	48.4	0	0.0025 ± 0.0009	100.6	45.08 ± 0.28
25960-13D*	2.5	21670.18 ± 51.517	11340.9 ± 21.846	135.526 ± 14.412	0 ± 9.917	4.52 ± 3.818	0.182	3.5	0	0 ± 0.0074	93.8	42.4 ± 2.33
25960-13E*	3	58640.88 ± 63.993	30527.39 ± 38.137	387.58 ± 22.042	0 ± 9.457	0 ± 3.603	0.489	9.3	0.2	0 ± 0.0026	101.6	46.12 ± 0.82
25960-13F*	5	19821.25 ± 55.388	10420.89 ± 19.173	135.587 ± 16.03	0 ± 11.755	0 ± 3.645	0.167	3.2	21.3	0 ± 0.0096	100.5	45.2 ± 2.42
25960-14A*	1.3	78321.57 ± 73.997	38732.35 ± 38.314	544.35 ± 20.063	66.2 ± 9.977	12.742 ± 4.345	0.621	6.8	0.6	0.0145 ± 0.0022	95.2	45.53 ± 0.78
25960-14B*	1.6	258333.6 ± 133.72	136508.5 ± 109.387	1730.303 ± 60.096	1335.76 ± 16.446	0 ± 5.442	2.189	23.9	0	0.0831 ± 0.001	101.3	45.33 ± 0.29
25960-14C*	2	305341.8 ± 170.582	160853 ± 111.047	2012.455 ± 38.14	284.951 ± 16.784	0 ± 6.259	2.579	28.2	0	0.015 ± 0.0009	100.2	44.98 ± 0.28
25960-14D*	2.5	346693.8 ± 185.517	183514 ± 122.347	2212.426 ± 51.287	0 ± 13.011	0 ± 6.513	2.942	32.1	1	0 ± 0.0006	101	45.14 ± 0.26
25960-14E*	3	83533.42 ± 68.451	43806.76 ± 43.868	488.539 ± 18.454	49.134 ± 9.031	2.995 ± 3.55	0.702	7.7	1.8	0.0095 ± 0.0018	99	44.63 ± 0.57
25960-14F	5	14109.79 ± 48.564	7479.523 ± 17.893	102.57 ± 12.889	43.976 ± 10.516	0.96 ± 3.758	0.12	1.3	5.2	0.05 ± 0.012	98.1	43.78 ± 3.48
1Includes error in J, the neutron fluence parameter
* in Lab ID# indicates experiments used in plateau age calculation
